# Supplementary material for: Additional contributions to taxonomy, nomenclature and biogeography of the Turkish Crataegus (Rosaceae) taxa
Source: PhytoKeys. 2019 May 16;122:1–13. doi: 10.3897/phytokeys.122.33002 (PMC6533240; doi:10.3897/phytokeys.122.33002)
Supplement: XML Treatment for Crataegus azarolus L. var. dentata [file phytokeys.122.33002-treatment2.xml]

<!DOCTYPE tp:taxon-treatment
  PUBLIC "-//TaxonX//DTD Taxonomic Treatment Publishing DTD v0 20100105//EN" "tax-treatment-NSO.dtd">
<tp:taxon-treatment xmlns:tp="http://www.plazi.org/taxpub"><tp:treatment-meta><kwd-group><label>Taxon classification</label><kwd><named-content xmlns:xlink="http://www.w3.org/1999/xlink" content-type="kingdom">Plantae</named-content></kwd><kwd><named-content xmlns:xlink="http://www.w3.org/1999/xlink" content-type="order">Rosales</named-content></kwd><kwd><named-content xmlns:xlink="http://www.w3.org/1999/xlink" content-type="family">Rosaceae</named-content></kwd></kwd-group><mixed-citation publication-type="journal"><person-group><name><surname>Dönmez</surname><given-names>Ali A.</given-names></name><name><surname>Özderin</surname><given-names>Sevgin</given-names></name></person-group><article-title>Additional contributions to taxonomy, nomenclature and biogeography of the Turkish <italic><tp:taxon-name><tp:taxon-name-part taxon-name-part-type="genus" reg="Crataegus">Crataegus</tp:taxon-name-part></tp:taxon-name></italic> (<tp:taxon-name><tp:taxon-name-part taxon-name-part-type="genus" reg="Rosaceae">Rosaceae</tp:taxon-name-part></tp:taxon-name>) taxa</article-title><source>PhytoKeys</source><day>16</day><month>5</month><year>2019</year><volume>122</volume><fpage>1</fpage><lpage>13</lpage><pub-id pub-id-type="doi">10.3897/phytokeys.122.33002</pub-id></mixed-citation></tp:treatment-meta><tp:nomenclature><tp:taxon-name>
              <tp:taxon-name-part taxon-name-part-type="genus" reg="Crataegus">Crataegus</tp:taxon-name-part>
              <tp:taxon-name-part taxon-name-part-type="species" reg="azarolus">azarolus</tp:taxon-name-part>
              <tp:taxon-name-part taxon-name-part-type="authority">L.</tp:taxon-name-part>
              <tp:taxon-name-part taxon-name-part-type="infraspecific-rank">var.</tp:taxon-name-part>
              <tp:taxon-name-part taxon-name-part-type="variety" reg="dentata">dentata</tp:taxon-name-part>
              <object-id xmlns:xlink="http://www.w3.org/1999/xlink" content-type="ipni" xlink:type="simple">urn:lsid:ipni.org:names:77197215-1</object-id>
            </tp:taxon-name><tp:taxon-authority>(Browicz) Dönmez</tp:taxon-authority><tp:taxon-status xmlns:xlink="http://www.w3.org/1999/xlink" xlink:type="simple">comb. nov.</tp:taxon-status></tp:nomenclature><tp:treatment-sec sec-type="Basionym" id="SECID0E6NAC"><title>Basionym.</title><p><tp:taxon-name><tp:taxon-name-part taxon-name-part-type="genus" reg="Crataegus">Crataegus</tp:taxon-name-part><tp:taxon-name-part taxon-name-part-type="species" reg="aronia">aronia</tp:taxon-name-part><tp:taxon-name-part taxon-name-part-type="authority">L.</tp:taxon-name-part><tp:taxon-name-part taxon-name-part-type="infraspecific-rank">var.</tp:taxon-name-part><tp:taxon-name-part taxon-name-part-type="variety" reg="dentata">dentata</tp:taxon-name-part></tp:taxon-name> Browicz, Notes Roy. Bot. Gard. Edinburgh 31: 324. 1972. TYPE [Turkey] Muğla: Marmaris, Bayır, 15 iv 1965, <italic>P.H.Davis</italic> 41136 (holotype: E!; isotype: K!).</p></tp:treatment-sec></tp:taxon-treatment>
