# Supplementary material for: Additional contributions to taxonomy, nomenclature and biogeography of the Turkish Crataegus (Rosaceae) taxa
Source: PhytoKeys. 2019 May 16;122:1–13. doi: 10.3897/phytokeys.122.33002 (PMC6533240; doi:10.3897/phytokeys.122.33002)
Supplement: XML Treatment for Crataegus yaltirikii [file phytokeys.122.33002-treatment5.xml]

<!DOCTYPE tp:taxon-treatment
  PUBLIC "-//TaxonX//DTD Taxonomic Treatment Publishing DTD v0 20100105//EN" "tax-treatment-NSO.dtd">
<tp:taxon-treatment xmlns:tp="http://www.plazi.org/taxpub"><tp:treatment-meta><kwd-group><label>Taxon classification</label><kwd><named-content xmlns:xlink="http://www.w3.org/1999/xlink" content-type="kingdom">Plantae</named-content></kwd><kwd><named-content xmlns:xlink="http://www.w3.org/1999/xlink" content-type="order">Rosales</named-content></kwd><kwd><named-content xmlns:xlink="http://www.w3.org/1999/xlink" content-type="family">Rosaceae</named-content></kwd></kwd-group><mixed-citation publication-type="journal"><person-group><name><surname>Dönmez</surname><given-names>Ali A.</given-names></name><name><surname>Özderin</surname><given-names>Sevgin</given-names></name></person-group><article-title>Additional contributions to taxonomy, nomenclature and biogeography of the Turkish <italic><tp:taxon-name><tp:taxon-name-part taxon-name-part-type="genus" reg="Crataegus">Crataegus</tp:taxon-name-part></tp:taxon-name></italic> (<tp:taxon-name><tp:taxon-name-part taxon-name-part-type="genus" reg="Rosaceae">Rosaceae</tp:taxon-name-part></tp:taxon-name>) taxa</article-title><source>PhytoKeys</source><day>16</day><month>5</month><year>2019</year><volume>122</volume><fpage>1</fpage><lpage>13</lpage><pub-id pub-id-type="doi">10.3897/phytokeys.122.33002</pub-id></mixed-citation></tp:treatment-meta><tp:nomenclature><tp:taxon-name>
              <tp:taxon-name-part taxon-name-part-type="genus" reg="Crataegus">Crataegus</tp:taxon-name-part>
              <tp:taxon-name-part taxon-name-part-type="species" reg="yaltirikii">yaltirikii</tp:taxon-name-part>
            </tp:taxon-name><tp:taxon-authority>Dönmez Bot. J. Linn. Soc. 155(2): 239. 2007.</tp:taxon-authority></tp:nomenclature><tp:treatment-sec sec-type="Lectotype" id="SECID0ENQAE"><title>Lectotype.</title><p>[Turkey] Şırnak: Beytüşşebap, above Günyüzü village, opening of deciduous forest, <named-content xmlns:xlink="http://www.w3.org/1999/xlink" content-type="dwc:verbatimCoordinates" xlink:type="simple"><named-content content-type="geo-json" specific-use="{&#34;type&#34;:&#34;Point&#34;,&#34;coordinates&#34;:[43.150000,37.450000]}" id="NCID0EWQAE" xlink:type="simple">37°27'N, 043°09'E</named-content></named-content>, 1495 m elev., 28.ix.2002; <italic>A.A.Dönmez</italic> 11143-<italic>B.Mutlu</italic> (designated by <xref ref-type="bibr" rid="B6">Dönmez 2007</xref>).</p></tp:treatment-sec><tp:treatment-sec sec-type="distribution" id="SECID0EDRAE"><title>Distribution.</title><p>(Figure <xref ref-type="fig" rid="F3">3</xref>). <italic><tp:taxon-name><tp:taxon-name-part taxon-name-part-type="genus" reg="Crataegus">Crataegus</tp:taxon-name-part><tp:taxon-name-part taxon-name-part-type="species" reg="yaltirikii">yaltirikii</tp:taxon-name-part></tp:taxon-name></italic> is a species native to Turkey where it is known from two locations namely Şırnak and Mersin which are far from each other, nearly 400 km distant.</p></tp:treatment-sec><tp:treatment-sec sec-type="ecology" id="SECID0EYRAE"><title>Ecology and habitat.</title><p><italic><tp:taxon-name><tp:taxon-name-part taxon-name-part-type="genus" reg="Crataegus">Crataegus</tp:taxon-name-part><tp:taxon-name-part taxon-name-part-type="species" reg="yaltirikii">yaltirikii</tp:taxon-name-part></tp:taxon-name></italic> grows in <italic><tp:taxon-name><tp:taxon-name-part taxon-name-part-type="genus" reg="Quercus">Quercus</tp:taxon-name-part><tp:taxon-name-part taxon-name-part-type="species" reg="brantii">brantii</tp:taxon-name-part></tp:taxon-name></italic> Lindley forest openings at the type locality and amongst the maquis vegetation in Mersin, a recently discovered location.</p></tp:treatment-sec><tp:treatment-sec sec-type="conservation status" id="SECID0EUSAE"><title>Conservation status.</title><p>“LC” threat category was assessed for <italic><tp:taxon-name><tp:taxon-name-part taxon-name-part-type="genus" reg="Crataegus">Crataegus</tp:taxon-name-part><tp:taxon-name-part taxon-name-part-type="species" reg="yaltirikii">yaltirikii</tp:taxon-name-part></tp:taxon-name></italic> in the description of the species (2005). Based on the new distribution pattern of the species, the threat category of the species was re-evaluated and “LC” is still the appropriate category for the species.</p></tp:treatment-sec><tp:treatment-sec><!--Section generated to contain objects referenced in tp:taxon-treatment.--><fig id="F3" position="float" orientation="portrait"><label>Figure 3.</label><caption><p>Distribution of the taxa. (square)<tp:taxon-name><tp:taxon-name-part taxon-name-part-type="genus" reg="Crataegus">Crataegus</tp:taxon-name-part><tp:taxon-name-part taxon-name-part-type="species" reg="azarolus">azarolus</tp:taxon-name-part><tp:taxon-name-part taxon-name-part-type="infraspecific-rank">var.</tp:taxon-name-part><tp:taxon-name-part taxon-name-part-type="variety" reg="senobaaensis">senobaaensis</tp:taxon-name-part></tp:taxon-name>; (star) <tp:taxon-name><tp:taxon-name-part taxon-name-part-type="genus" reg="Crataegus">Crataegus</tp:taxon-name-part><tp:taxon-name-part taxon-name-part-type="species" reg="monogyna">monogyna</tp:taxon-name-part><tp:taxon-name-part taxon-name-part-type="infraspecific-rank">var.</tp:taxon-name-part><tp:taxon-name-part taxon-name-part-type="variety" reg="odemisii">odemisii</tp:taxon-name-part></tp:taxon-name> var. nov. (circle) <italic><tp:taxon-name><tp:taxon-name-part taxon-name-part-type="genus" reg="Crataegus">Crataegus</tp:taxon-name-part><tp:taxon-name-part taxon-name-part-type="species" reg="yaltirikii">yaltirikii</tp:taxon-name-part></tp:taxon-name></italic> (Near East topographic map-blank.svg).</p></caption><graphic xmlns:xlink="http://www.w3.org/1999/xlink" xlink:href="phytokeys-122-001-g003.jpg" position="float" orientation="portrait" xlink:type="simple" id="oo_302257.jpg"/></fig></tp:treatment-sec><ref-list><ref id="B6"><mixed-citation xmlns:xlink="http://www.w3.org/1999/xlink" xlink:type="simple"><person-group><name name-style="western"><surname>Dönmez</surname><given-names>AA</given-names></name></person-group> (<year>2007</year>) <article-title>Taxonomic notes on the genus <italic><tp:taxon-name><tp:taxon-name-part taxon-name-part-type="genus">Crataegus</tp:taxon-name-part></tp:taxon-name></italic> (<tp:taxon-name><tp:taxon-name-part taxon-name-part-type="genus">Rosaceae</tp:taxon-name-part></tp:taxon-name>) in Turkey, The Linnean Society of London.</article-title><source>Botanical Journal of the Linnean Society</source><volume>155</volume>: <fpage>231</fpage>–<lpage>240</lpage>. <ext-link xlink:type="simple" ext-link-type="doi" xlink:href="10.1111/j.1095-8339.2007.00682.x">https://doi.org/10.1111/j.1095-8339.2007.00682.x</ext-link></mixed-citation></ref></ref-list></tp:taxon-treatment>
