# Supplementary material for: Additional contributions to taxonomy, nomenclature and biogeography of the Turkish Crataegus (Rosaceae) taxa
Source: PhytoKeys. 2019 May 16;122:1–13. doi: 10.3897/phytokeys.122.33002 (PMC6533240; doi:10.3897/phytokeys.122.33002)
Supplement: XML Treatment for Crataegus monogyna Jacq. var. odemisii [file phytokeys.122.33002-treatment7.xml]

<!DOCTYPE tp:taxon-treatment
  PUBLIC "-//TaxonX//DTD Taxonomic Treatment Publishing DTD v0 20100105//EN" "tax-treatment-NSO.dtd">
<tp:taxon-treatment xmlns:tp="http://www.plazi.org/taxpub"><tp:treatment-meta><kwd-group><label>Taxon classification</label><kwd><named-content xmlns:xlink="http://www.w3.org/1999/xlink" content-type="kingdom">Plantae</named-content></kwd><kwd><named-content xmlns:xlink="http://www.w3.org/1999/xlink" content-type="order">Rosales</named-content></kwd><kwd><named-content xmlns:xlink="http://www.w3.org/1999/xlink" content-type="family">Rosaceae</named-content></kwd></kwd-group><mixed-citation publication-type="journal"><person-group><name><surname>Dönmez</surname><given-names>Ali A.</given-names></name><name><surname>Özderin</surname><given-names>Sevgin</given-names></name></person-group><article-title>Additional contributions to taxonomy, nomenclature and biogeography of the Turkish <italic><tp:taxon-name><tp:taxon-name-part taxon-name-part-type="genus" reg="Crataegus">Crataegus</tp:taxon-name-part></tp:taxon-name></italic> (<tp:taxon-name><tp:taxon-name-part taxon-name-part-type="genus" reg="Rosaceae">Rosaceae</tp:taxon-name-part></tp:taxon-name>) taxa</article-title><source>PhytoKeys</source><day>16</day><month>5</month><year>2019</year><volume>122</volume><fpage>1</fpage><lpage>13</lpage><pub-id pub-id-type="doi">10.3897/phytokeys.122.33002</pub-id></mixed-citation></tp:treatment-meta><tp:nomenclature><tp:taxon-name>
              <tp:taxon-name-part taxon-name-part-type="genus" reg="Crataegus">Crataegus</tp:taxon-name-part>
              <tp:taxon-name-part taxon-name-part-type="species" reg="monogyna">monogyna</tp:taxon-name-part>
              <tp:taxon-name-part taxon-name-part-type="authority">Jacq.</tp:taxon-name-part>
              <tp:taxon-name-part taxon-name-part-type="infraspecific-rank">var.</tp:taxon-name-part>
              <tp:taxon-name-part taxon-name-part-type="variety" reg="odemisii">odemisii</tp:taxon-name-part>
              <object-id xmlns:xlink="http://www.w3.org/1999/xlink" content-type="ipni" xlink:type="simple">urn:lsid:ipni.org:names:77197218-1</object-id>
            </tp:taxon-name><tp:taxon-authority>Dönmez &amp; Özderin</tp:taxon-authority><tp:taxon-status xmlns:xlink="http://www.w3.org/1999/xlink" xlink:type="simple">var. nov.</tp:taxon-status><xref ref-type="fig" rid="F2">Figure 2</xref></tp:nomenclature><tp:treatment-sec sec-type="diagnosis" id="SECID0EEWAE"><title>Diagnosis.</title><p>This new variety differs from the other varieties (<tp:taxon-name><tp:taxon-name-part taxon-name-part-type="genus" reg="Crataegus">Crataegus</tp:taxon-name-part><tp:taxon-name-part taxon-name-part-type="species" reg="monogyna">monogyna</tp:taxon-name-part><tp:taxon-name-part taxon-name-part-type="authority">Jacq.</tp:taxon-name-part><tp:taxon-name-part taxon-name-part-type="infraspecific-rank">var.</tp:taxon-name-part><tp:taxon-name-part taxon-name-part-type="variety" reg="monogyna">monogyna</tp:taxon-name-part></tp:taxon-name> and <tp:taxon-name><tp:taxon-name-part taxon-name-part-type="genus" reg="Crataegus">Crataegus</tp:taxon-name-part><tp:taxon-name-part taxon-name-part-type="species" reg="monogyna">monogyna</tp:taxon-name-part><tp:taxon-name-part taxon-name-part-type="infraspecific-rank">var.</tp:taxon-name-part><tp:taxon-name-part taxon-name-part-type="variety" reg="lasiocarpa">lasiocarpa</tp:taxon-name-part></tp:taxon-name> (Lange) K.I.Christ.) sensu <xref ref-type="bibr" rid="B3">Christensen (1992)</xref> by its orange fruit colour in contrast to red fruits in the former.</p></tp:treatment-sec><tp:treatment-sec sec-type="material" id="SECID0ETXAE"><title>Type.</title><p>TURKEY. İzmir: Ödemiş, around Gölcük region, towards peak of Bozdağ, 1050–1120 m elev., 9 September, 2014, <italic>A.A.Dönmez</italic> 20263-<italic>S. Özderin</italic>, (holotype: HUB); isotypes: HUB, EGE). Paratypes: İzmir: Ödemiş, around Gölcük region, towards to peak of Bozdağ, 1050–1120 m elev., 8 October, 2013, <italic>S. Özderin s.n.</italic>; 22 May, 2015, <italic>S. Özderin s.n.</italic> (HUB).</p></tp:treatment-sec><tp:treatment-sec sec-type="phenology" id="SECID0EBYAE"><title>Phenology.</title><p>flowering in May and fruiting in September-October.</p></tp:treatment-sec><tp:treatment-sec sec-type="habitat" id="SECID0EGYAE"><title>Habitat.</title><p>in openings of <italic><tp:taxon-name><tp:taxon-name-part taxon-name-part-type="genus" reg="Pinus">Pinus</tp:taxon-name-part><tp:taxon-name-part taxon-name-part-type="species" reg="nigra">nigra</tp:taxon-name-part></tp:taxon-name></italic> forest.</p></tp:treatment-sec><tp:treatment-sec sec-type="distribution" id="SECID0EXYAE"><title>Distribution.</title><p>(Figure <xref ref-type="fig" rid="F3">3</xref>). <tp:taxon-name><tp:taxon-name-part taxon-name-part-type="genus" reg="Crataegus">Crataegus</tp:taxon-name-part><tp:taxon-name-part taxon-name-part-type="species" reg="monogyna">monogyna</tp:taxon-name-part><tp:taxon-name-part taxon-name-part-type="infraspecific-rank">var.</tp:taxon-name-part><tp:taxon-name-part taxon-name-part-type="variety" reg="odemisii">odemisii</tp:taxon-name-part></tp:taxon-name> is endemic to İzmir; it has a narrow distribution at Gölcük.</p></tp:treatment-sec><tp:treatment-sec sec-type="ecology" id="SECID0ESZAE"><title>Ecology and habitat.</title><p><tp:taxon-name><tp:taxon-name-part taxon-name-part-type="genus" reg="Crataegus">Crataegus</tp:taxon-name-part><tp:taxon-name-part taxon-name-part-type="species" reg="monogyna">monogyna</tp:taxon-name-part><tp:taxon-name-part taxon-name-part-type="infraspecific-rank">var.</tp:taxon-name-part><tp:taxon-name-part taxon-name-part-type="variety" reg="odemisii">odemisii</tp:taxon-name-part></tp:taxon-name> grows in openings of <italic><tp:taxon-name><tp:taxon-name-part taxon-name-part-type="genus" reg="Pinus">Pinus</tp:taxon-name-part><tp:taxon-name-part taxon-name-part-type="species" reg="nigra">nigra</tp:taxon-name-part></tp:taxon-name></italic> forest between 1050 and 1120 m elevation. The basic vegetation type is maquis at lower elevations of the area. Besides this, <italic><tp:taxon-name><tp:taxon-name-part taxon-name-part-type="genus" reg="Pinus">Pinus</tp:taxon-name-part><tp:taxon-name-part taxon-name-part-type="species" reg="nigra">nigra</tp:taxon-name-part></tp:taxon-name></italic> forest replaces it at higher altitudes and steppe vegetation dominates above the tree zone.</p></tp:treatment-sec><tp:treatment-sec sec-type="etymology" id="SECID0E61AE"><title>Etymology.</title><p>The epithet of this new variety denotes the collection area, Ödemiş.</p></tp:treatment-sec><tp:treatment-sec sec-type="Preliminary conservation status" id="SECID0EE2AE"><title>Preliminary conservation status.</title><p><tp:taxon-name><tp:taxon-name-part taxon-name-part-type="genus" reg="Crataegus">Crataegus</tp:taxon-name-part><tp:taxon-name-part taxon-name-part-type="species" reg="monogyna">monogyna</tp:taxon-name-part><tp:taxon-name-part taxon-name-part-type="infraspecific-rank">var.</tp:taxon-name-part><tp:taxon-name-part taxon-name-part-type="variety" reg="odemisii">odemisii</tp:taxon-name-part></tp:taxon-name> should be assigned to “Critically Endangered”, (CR B2ab(i,ii,iii,iv), D) according to the <xref ref-type="bibr" rid="B11">IUCN (2017)</xref> threat categories. The area of occupancy is estimated to be less than 10 km<sup>2</sup> and the examined specimens are known only from alongside the road. The location is close to the picnic area of the Gölcük Lake and is under threat from fire, cutting and other anthropogenic effects.</p></tp:treatment-sec><tp:treatment-sec sec-type="discussion" id="SECID0EB3AE"><title>Discussion.</title><p>Two new varieties have been published by <xref ref-type="bibr" rid="B1">Browicz (1972)</xref> from Turkey under the species name of <italic><tp:taxon-name><tp:taxon-name-part taxon-name-part-type="genus" reg="Crataegus">C.</tp:taxon-name-part><tp:taxon-name-part taxon-name-part-type="species" reg="aronia">aronia</tp:taxon-name-part></tp:taxon-name></italic> L. These two varieties were reduced to synonym by <xref ref-type="bibr" rid="B3">Christensen (1992)</xref> with their published name and he accepted the name <italic><tp:taxon-name><tp:taxon-name-part taxon-name-part-type="genus" reg="Crataegus">Crataegus</tp:taxon-name-part><tp:taxon-name-part taxon-name-part-type="species" reg="azarolus">azarolus</tp:taxon-name-part></tp:taxon-name></italic> instead of <italic><tp:taxon-name><tp:taxon-name-part taxon-name-part-type="genus" reg="Crataegus">C.</tp:taxon-name-part><tp:taxon-name-part taxon-name-part-type="species" reg="aronia">aronia</tp:taxon-name-part></tp:taxon-name></italic>. Taxonomic decisions of Christensen have been based solely on herbarium material. During the taxonomic revision of the genus <italic><tp:taxon-name><tp:taxon-name-part taxon-name-part-type="genus" reg="Crataegus">Crataegus</tp:taxon-name-part></tp:taxon-name></italic>, the first author had the opportunity to observe these varieties in their habitats alongside the complete set of morphological variations of the species. Moreover, morphological studies on the large set of herbarium material in the above-mentioned herbaria and fieldwork from Greece to Iran provided more opportunity to observe all kinds of variation of <italic><tp:taxon-name><tp:taxon-name-part taxon-name-part-type="genus" reg="Crataegus">C.</tp:taxon-name-part><tp:taxon-name-part taxon-name-part-type="species" reg="azarolus">azarolus</tp:taxon-name-part></tp:taxon-name></italic> and the closely related taxa. Consequently, based on field observations and herbarium studies on the collected materials, these two varieties, namely <tp:taxon-name><tp:taxon-name-part taxon-name-part-type="genus" reg="Crataegus">Crataegus</tp:taxon-name-part><tp:taxon-name-part taxon-name-part-type="species" reg="azarolus">azarolus</tp:taxon-name-part><tp:taxon-name-part taxon-name-part-type="authority">L.</tp:taxon-name-part><tp:taxon-name-part taxon-name-part-type="infraspecific-rank">var.</tp:taxon-name-part><tp:taxon-name-part taxon-name-part-type="variety" reg="dentata">dentata</tp:taxon-name-part></tp:taxon-name> (Browicz) Dönmez and <tp:taxon-name><tp:taxon-name-part taxon-name-part-type="genus" reg="Crataegus">Crataegus</tp:taxon-name-part><tp:taxon-name-part taxon-name-part-type="species" reg="azarolus">azarolus</tp:taxon-name-part><tp:taxon-name-part taxon-name-part-type="authority">L.</tp:taxon-name-part><tp:taxon-name-part taxon-name-part-type="infraspecific-rank">var.</tp:taxon-name-part><tp:taxon-name-part taxon-name-part-type="variety" reg="minuta">minuta</tp:taxon-name-part></tp:taxon-name> (Browicz) Dönmez should be accepted as distinct taxa and they should be given as new combinations under the species name of <italic><tp:taxon-name><tp:taxon-name-part taxon-name-part-type="genus" reg="Crataegus">Crataegus</tp:taxon-name-part><tp:taxon-name-part taxon-name-part-type="species" reg="azarolus">azarolus</tp:taxon-name-part></tp:taxon-name></italic>.</p><p><italic><tp:taxon-name><tp:taxon-name-part taxon-name-part-type="genus" reg="Crataegus">Crataegus</tp:taxon-name-part><tp:taxon-name-part taxon-name-part-type="species" reg="monogyna">monogyna</tp:taxon-name-part></tp:taxon-name></italic> is one of the most polymorphic species amongst the Eurasian <italic><tp:taxon-name><tp:taxon-name-part taxon-name-part-type="genus" reg="Crataegus">Crataegus</tp:taxon-name-part></tp:taxon-name></italic> taxa with respect to leaf morphology and indumentum. Due to local variations of the species and species concepts by the authors who studied <italic><tp:taxon-name><tp:taxon-name-part taxon-name-part-type="genus" reg="Crataegus">Crataegus</tp:taxon-name-part></tp:taxon-name></italic>, many new taxa have been described. In addition, new combinations and alteration of their status have been made. Based on these taxonomic and nomenclatural novelties, both taxonomic and nomenclatural synonyms of about 200 names have been listed by <xref ref-type="bibr" rid="B3">Christensen (1992)</xref>. In <italic><tp:taxon-name><tp:taxon-name-part taxon-name-part-type="genus" reg="Crataegus">C.</tp:taxon-name-part><tp:taxon-name-part taxon-name-part-type="species" reg="monogyna">monogyna</tp:taxon-name-part></tp:taxon-name></italic>, extensive variations in leaf morphology and indumentum are present, whereas variations in fruit colour are limited. Fruit colour of <italic><tp:taxon-name><tp:taxon-name-part taxon-name-part-type="genus" reg="Crataegus">C.</tp:taxon-name-part><tp:taxon-name-part taxon-name-part-type="species" reg="monogyna">monogyna</tp:taxon-name-part></tp:taxon-name></italic> is clearly red and/or with degrees of red. Specimens of the new variety, <tp:taxon-name><tp:taxon-name-part taxon-name-part-type="genus" reg="Crataegus">C.</tp:taxon-name-part><tp:taxon-name-part taxon-name-part-type="species" reg="monogyna">monogyna</tp:taxon-name-part><tp:taxon-name-part taxon-name-part-type="infraspecific-rank">var.</tp:taxon-name-part><tp:taxon-name-part taxon-name-part-type="variety" reg="odemisii">odemisii</tp:taxon-name-part></tp:taxon-name> are yellow. Red and various degrees of red colour for fruit of infraspecific <italic><tp:taxon-name><tp:taxon-name-part taxon-name-part-type="genus" reg="Crataegus">C.</tp:taxon-name-part><tp:taxon-name-part taxon-name-part-type="species" reg="monogyna">monogyna</tp:taxon-name-part></tp:taxon-name></italic> taxa have been observed by the second author and they have hundreds of representative specimens for these fruit colours in the above-mentioned herbaria. According to observations on the fruit colour of single pyrened <italic><tp:taxon-name><tp:taxon-name-part taxon-name-part-type="genus" reg="Crataegus">Crataegus</tp:taxon-name-part></tp:taxon-name></italic> taxon, it is a constant character and unique in the infraspecific taxa of <italic><tp:taxon-name><tp:taxon-name-part taxon-name-part-type="genus" reg="Crataegus">C.</tp:taxon-name-part><tp:taxon-name-part taxon-name-part-type="species" reg="monogyna">monogyna</tp:taxon-name-part></tp:taxon-name></italic>. Hence, it is worthwhile accepting this population as a separate taxonomic status, as a variety.</p><p><italic><tp:taxon-name><tp:taxon-name-part taxon-name-part-type="genus" reg="Crataegus">Crataegus</tp:taxon-name-part><tp:taxon-name-part taxon-name-part-type="species" reg="yaltirikii">yaltirikii</tp:taxon-name-part></tp:taxon-name></italic> Dönmez is a recently described new species from southeast Turkey and we found a new population of the species on the Taurus Mountain ranges, nearly 400 km away from the type locality. Climatic conditions of these two localities are different; the type locality is a cold and snowy area, whereas the recently discovered locality is characterised by hot and dry summers, rainy and warm winters. We have not yet obtained molecular works on these disjunct populations. Besides this, we assume that these populations should be local ecotypes of the species.</p></tp:treatment-sec><tp:treatment-sec><!--Section generated to contain objects referenced in tp:taxon-treatment.--><fig id="F2" position="float" orientation="portrait"><label>Figure 2.</label><caption><p><tp:taxon-name><tp:taxon-name-part taxon-name-part-type="genus" reg="Crataegus">Crataegus</tp:taxon-name-part><tp:taxon-name-part taxon-name-part-type="species" reg="monogyna">monogyna</tp:taxon-name-part><tp:taxon-name-part taxon-name-part-type="infraspecific-rank">var.</tp:taxon-name-part><tp:taxon-name-part taxon-name-part-type="variety" reg="odemisii">odemisii</tp:taxon-name-part></tp:taxon-name> Dönmez &amp; Özderin var. nov. <bold>A</bold> View of flowering individual in habitat <bold>B</bold> flowers <bold>C</bold> mature fruit <bold>D1</bold> leaf of fertile shoot <bold>D2</bold> leaf of short shoot. (<bold>A–B</bold><italic>S.Özderin s.n.</italic><bold>C–D</bold><italic>A.A.Dönmez</italic> 20263-<italic>S.Özderin</italic>). Scale bar: 1cm.</p></caption><graphic xmlns:xlink="http://www.w3.org/1999/xlink" xlink:href="phytokeys-122-001-g002.jpg" position="float" orientation="portrait" xlink:type="simple" id="oo_302256.jpg"/></fig><fig id="F3" position="float" orientation="portrait"><label>Figure 3.</label><caption><p>Distribution of the taxa. (square)<tp:taxon-name><tp:taxon-name-part taxon-name-part-type="genus" reg="Crataegus">Crataegus</tp:taxon-name-part><tp:taxon-name-part taxon-name-part-type="species" reg="azarolus">azarolus</tp:taxon-name-part><tp:taxon-name-part taxon-name-part-type="infraspecific-rank">var.</tp:taxon-name-part><tp:taxon-name-part taxon-name-part-type="variety" reg="senobaaensis">senobaaensis</tp:taxon-name-part></tp:taxon-name>; (star) <tp:taxon-name><tp:taxon-name-part taxon-name-part-type="genus" reg="Crataegus">Crataegus</tp:taxon-name-part><tp:taxon-name-part taxon-name-part-type="species" reg="monogyna">monogyna</tp:taxon-name-part><tp:taxon-name-part taxon-name-part-type="infraspecific-rank">var.</tp:taxon-name-part><tp:taxon-name-part taxon-name-part-type="variety" reg="odemisii">odemisii</tp:taxon-name-part></tp:taxon-name> var. nov. (circle) <italic><tp:taxon-name><tp:taxon-name-part taxon-name-part-type="genus" reg="Crataegus">Crataegus</tp:taxon-name-part><tp:taxon-name-part taxon-name-part-type="species" reg="yaltirikii">yaltirikii</tp:taxon-name-part></tp:taxon-name></italic> (Near East topographic map-blank.svg).</p></caption><graphic xmlns:xlink="http://www.w3.org/1999/xlink" xlink:href="phytokeys-122-001-g003.jpg" position="float" orientation="portrait" xlink:type="simple" id="oo_302257.jpg"/></fig></tp:treatment-sec><ref-list><ref id="B3"><mixed-citation xmlns:xlink="http://www.w3.org/1999/xlink" xlink:type="simple"><person-group><name name-style="western"><surname>Christensen</surname><given-names>KI</given-names></name></person-group> (<year>1992</year>) Revision of <tp:taxon-name><tp:taxon-name-part taxon-name-part-type="genus">Crataegus</tp:taxon-name-part><tp:taxon-name-part taxon-name-part-type="infraspecific-rank">sect.</tp:taxon-name-part><tp:taxon-name-part taxon-name-part-type="section">Crataegus</tp:taxon-name-part></tp:taxon-name> and nothosect. <italic><tp:taxon-name><tp:taxon-name-part taxon-name-part-type="genus">Crataeguineae</tp:taxon-name-part></tp:taxon-name></italic> (<tp:taxon-name><tp:taxon-name-part taxon-name-part-type="genus">Rosaceae</tp:taxon-name-part></tp:taxon-name>-<tp:taxon-name><tp:taxon-name-part taxon-name-part-type="subfamily">Maloideae</tp:taxon-name-part></tp:taxon-name>) in the Old World. Systematic Botany Monographs: 35. <ext-link xlink:type="simple" ext-link-type="doi" xlink:href="10.2307/25027810">https://doi.org/10.2307/25027810</ext-link></mixed-citation></ref><ref id="B11"><mixed-citation xmlns:xlink="http://www.w3.org/1999/xlink" xlink:type="simple"><institution xlink:type="simple">IUCN</institution> (<year>2017</year>) Standards and Petitions Subcommittee. Guidelines for Using the IUCN Red List Categories and Criteria. Version 12. Prepared by the Standards and Petitions Subcommittee. <ext-link xlink:type="simple" ext-link-type="uri" xlink:href="http://www.iucnredlist.org/documents/RedListGuidelines.pdf">http://www.iucnredlist.org/documents/RedListGuidelines.pdf</ext-link></mixed-citation></ref><ref id="B1"><mixed-citation xmlns:xlink="http://www.w3.org/1999/xlink" xlink:type="simple"><person-group><name name-style="western"><surname>Browicz</surname><given-names>K</given-names></name></person-group> (<year>1972</year>) <article-title><italic><tp:taxon-name><tp:taxon-name-part taxon-name-part-type="genus">Crataegus</tp:taxon-name-part></tp:taxon-name></italic> L. (<tp:taxon-name><tp:taxon-name-part taxon-name-part-type="genus">Rosaceae</tp:taxon-name-part></tp:taxon-name>)</article-title> In: <person-group><name name-style="western"><surname>Davis</surname><given-names>PH</given-names></name></person-group> (<role>Ed.</role>) <issue-title>Flora of Turkey and the East Aegean Islands.</issue-title><source>Edinburgh University Press, Edinburgh</source>, <fpage>133</fpage>–<lpage>147</lpage>.</mixed-citation></ref></ref-list></tp:taxon-treatment>
